# Supplementary material for: Functional Study of PgHDZ01 Gene Involved in the Regulation of Ginsenoside Biosynthesis in Panax ginseng
Source: Plants (Basel). 2025 Nov 21;14(23):3562. doi: 10.3390/plants14233562 (PMC12693816; doi:10.3390/plants14233562)
Supplement: Supplementary file 1 [file plants-14-03562-s001.zip]

Archive with 6 entries (6 files):
- Supplemental Figure.S1-S4.pdf
- Supplemental Table S1.pdf
- Supplemental Table S2.pdf
- Supplemental Table S3.pdf
- Supplemental Table S4.pdf
- Supplemental Table S5.pdf
